# Supplementary material for: Localized Energy Band Bending in ZnO Nanorods Decorated with Au Nanoparticles
Source: Nanomaterials (Basel). 2021 Oct 14;11(10):2718. doi: 10.3390/nano11102718 (PMC8539582; doi:10.3390/nano11102718)
Supplement: Supplementary file 1 [file nanomaterials-11-02718-s001.zip]

Archive with 1 entries (1 files):
- nanomaterials-1391193-supplementary.pdf
